# Supplementary material for: Dynamic Changes in Serum Metabolomic Profiles of Growing Pigs Induced by Intravenous Infusion of Sodium Butyrate
Source: Metabolites. 2020 Jan 1;10(1):20. doi: 10.3390/metabo10010020 (PMC7023161; doi:10.3390/metabo10010020)
Supplement: Supplementary file 1 [file metabolites-10-00020-s001.zip]

Archive with 1 entries (1 files):
- metabolites-646752-supplementary.xlsx
