# Supplementary material for: Dynamic Changes in Serum Metabolomic Profiles of Growing Pigs Induced by Intravenous Infusion of Sodium Butyrate
Source: Metabolites. 2020 Jan 1;10(1):20. doi: 10.3390/metabo10010020 (PMC7023161; doi:10.3390/metabo10010020)
Supplement: Supplementary file 1 [file metabolites-10-00020-s001.zip › metabolites-646752-supplementary.xlsx]

## Sheet: Supplemental Material Content
Table NO.	Supplemental Material Content
1	S1 RSD of internal standard RT
2	S2Metabolites detected in serum
3	S3 Differential metabolite (WP)
4	S4 Differential metabolite (0)
5	S5 Differential metabolite (30)
6	S6 Differential metabolite (60)
7	S7Differential metabolite (120)

## Sheet: S1 RSD of  internal standard RT
Internal standard retention time of dichlorophenylalanine and heptadecanoic acid in Quality Control (QC)
Sample	Retention time
	dichlorophenylalanine	heptadecanoic acid
QC11	18.5542	20.1234
QC12	18.5517	20.1234
QC13	18.5608	20.1234
RSD2 (%)	0.11	0.12
1 QC is for Quality Control. 2 RSD is for the relative standard deviation.

## Sheet: S2Metabolites detected in serum
Metabolites detected in the serum of growing pigs by in both sodium butyrate infusion group and control group
NO.	m/z	Retention time (s)	Chemical name	Formula	Class
1	116.1	412.095	Alanine	C3H7NO2	Amino acid
2	130.075	476.598	2-amino-Butyric acid	C4H9NO2	Amino acids
3	144.1	515.752	Valine	C5H11NO2	Amino acids
4	158.1	564.534	Leucine	C6H13NO2	Amino acids
5	158.1	583.448	Isoleucine	C6H13NO2	Amino acids
6	142.1	585.393	Proline	C5H9NO2	Amino acids
7	174.1	594.057	Glycine	C2H5NO2	Amino acids
8	204.1	640.269	Serine	C3H7NO3	Amino acids
9	117.093	662.41	Threonine	C4H9NO3	Amino acids
10	218.093	687.444	S-methyl-Cysteine	C4H9NO2S	Amino acids
11	174.1	694.5	beta-Alanine	C3H7NO2	Amino acids
12	176.092	760.612	Methionine	C5H11NO2S	Amino acids
13	156.1	763.5	Pyroglutamic acid	C5H7NO3	Amino acids
14	230.1	767.66	4-hydroxy-Proline	C5H9NO3	Amino acids
15	115.091	789.817	Creatinine	C4H7N3O	Amino acids
16	246.1	833.143	Glutamic acid	C5H9NO4	Amino acids
17	218.1	833.46	Phenylalanine	C9H11NO2	Amino acids
18	116.071	869.726	Asparagine	C4H8N2O3	Amino acids
19	156.1	936.474	Glutamine	C5H10N2O3	Amino acids
20	142.1	966.324	Ornithine	C5H12N2O2	Amino acids
21	174.1	1029.53	Lysine	C6H14N2O2	Amino acids
22	218.1	1039.93	Tyrosine	C9H11NO3	Amino acids
23	202.1	1197.7	Tryptophan	C11H12N2O2	Amino acids
24	218.084	1237.48	Cystine	C6H12N2O4S2	Amino acids
25	331.143	1013.59	Galactose	C6H12O6	Saccharides
26	319.2	1026.34	Glucose	C6H12O6	Saccharides
27	361.139	1416.24	Sucrose	C12H22O11	Saccharides
28	103.02	1009.65	Fructose	C6H12O6	Saccharides
29	144.08	475.637	Heptanoic acid	C7H14O2	Fatty acids
30	128.9	632.892	Nonanoic acid	C9H18O2	Fatty acids
31	117	975.947	Tetradecanoic acid	C14H28O2	Fatty acids
32	117	1091.17	Hexadecanoic acid	C16H32O3	Fatty acids
33	117	1145.4	Heptadecanoic acid	C17H34O2	Fatty acids
34	81.1	1182.62	Octadecadienoic acid	C18H32O2	Fatty acids
35	117	1184.87	9-(Z)-Octadecenoic acid	C18H32O3	Fatty acids
36	116.99	1248.09	Nonadecanoic acid	C19H38O2	Fatty acids
37	79.0405	1264.13	Arachidonic acid	C20H32O2	Fatty acids
38	117	1296.66	Eicosanoic acid	C20H40O2	Fatty acids
39	117	1197.77	Octadecanoic acid	C22H44O2	Fatty acids
40	89.0529	362.672	Pyruvic acid	C3H4O3	Organic acids
41	133.022	373.264	Lactic acid	C3H6O3	Organic acids
42	177.025	386.474	Glycolic acid	C2H4O3	Organic acids
43	190	439.384	Oxalic acid	C2H2O4	Organic acids
44	247.095	597.263	Succinic acid	C4H6O4	Organic acids
45	245.021	623.898	Fumaric acid	C4H4O4	Organic acids
46	233.09	739.754	Malic acid	C4H6O5	Organic acids
47	292.122	797.523	Tetronic acid	C4H4O3	Organic acids
48	198.019	802.653	a-ketoglutaric acid	C5H6O5	Organic acids
49	273.1	970.497	Citric acid	C6H8O7	Organic acids
50	189.02	616.202	Glyceric acid	C3H6O4	Sugar acids
51	292.1	785.64	Threonic acid	C4H8O5	Sugar acids
52	357.1	935.192	Glycerol-3-phosphate	C3H9O6P	Glyceryl ester
53	371.293	1369.97	1-Monohexadecanoylglycerol	C19H38O4	Glyceryl ester
54	333.1	1067.27	Gluconic acid	C6H12O7	Sugar acids
55	205.1	568.384	Glycerol	C3H8O3	Sugar alcohols
56	103	758.188	Threitol	C4H10O4	Sugar alcohols
57	217.086	902.462	Xylitol	C5H12O5	Sugar alcohols
58	217.075	910.818	Ribitol	C5H12O5	Sugar alcohols
59	217.071	984.295	O-Methyl-inositol	C7H14O6	Alcohols
60	299.05	1309.04	myo-Inositol-1-phosphate	C6H13O9P	Alcohols
61	305.165	1136.04	myo-inositol	C6H13O9P	Alcohols
62	133	559.717	Ethanolamine	C2H7NO	Amines
63	174.1	715.368	Putrescine	C4H12N2	Amines
64	174.066	1316.86	5-Hydroxytryptamine	C10H12N2O	Amines
65	175.111	546.548	1,3-Di-tert-butylbenzene	C14H22	Phenylpropanes
66	263.2	777.301	2,4,6-Tri-tert-butylbenzenethiol	C14H22O2	Phenylpropanes
67	241.037	484.295	Monomethylphosphate	CH5O4P	Phosphate esters
68	217.072	1372.9	Inosine	C10H12N4O5	Purines
69	265.1	958.132	Hypoxanthine	C5H4N4O	Purines
70	352.11	1147.01	Guanine	C5H5N5O	Purines
71	241.018	621.337	Uracil	C4H4N2O2	Pyrimidines
72	129.1	1635.44	Cholesterol	C27H46O	Steroids
73	189.1	534.691	Urea	CH4N2O	Ureas
74	102.9	1151.8	Octadecanol	C18H38O	Fatty alcohols
75	299.1	569.021	Phosphoric acid	H3PO4	Inorganic acid

## Sheet: S3 Differential metabolite (WP)
Differential metabolites identiﬁed by ANOVA from the a whole period perspective
NO.	Metabolites	P1
		Time	Treatment	Interaction
1	Glycerol	0.3187	0.0011555	0.74919
2	Glycerol-3-phosphate	0.089377	0.0017751	0.0014808
3	Valine	0.0084453	0.0020373	0.20302
4	Phosphoric acid	0.14748	0.0027199	0.49742
5	beta-Alanine	0.018731	0.0036909	0.3048
6	Proline	0.0022628	0.0060376	0.33515
7	Nonanoic acid	0.031481	0.0065089	0.10368
8	Pyroglutamic acid	0.071422	0.010532	0.92569
9	Sucrose	0.64818	0.010804	0.17558
10	Leucine	0.010566	0.011793	0.24356
11	Pyruvic acid	0.41616	0.018721	0.96801
12	Isoleucine	0.0016086	0.031157	0.12851
13	Glycolic acid	0.061888	0.03202	0.54659
14	Glucose	0.019031	0.045765	0.98
15	1-Monohexadecanoylglycerol	0.0047686	<0.001	0.020222
16	2,4,6-Tri-tert.-butylbenzenethiol	0.040943	<0.001	0.20114
17	a-ketoglutaric acid	0.011424	<0.001	<0.001
18	Arachidonic acid	0.036853	<0.001	0.023967
19	Asparagine	0.049344	<0.001	0.10271
20	Citric acid	0.0069234	<0.001	<0.001
21	Cystine	0.0037029	<0.001	<0.001
22	Eicosanoic acid	0.52273	<0.001	<0.001
23	Fumaric acid	0.43284	<0.001	0.048816
24	Galactose	0.16842	<0.001	<0.001
25	Glutamine	0.0059806	<0.001	0.033327
26	Glyceric acid	0.0028028	<0.001	0.89226
27	Glycine	0.17465	<0.001	0.45501
28	Guanine	0.013273	<0.001	<0.001
29	Heptadecanoic acid	0.029982	<0.001	0.90147
30	Heptanoic acid	0.022144	<0.001	0.0032684
31	Hexadecanoic acid	0.1629	<0.001	0.015129
32	Hypoxanthine	0.019888	<0.001	<0.001
33	Inosine	0.012874	<0.001	0.0049645
34	Lactic acid	0.48078	<0.001	0.52027
35	Lysine	0.060563	<0.001	0.82311
36	Methionine	0.017162	<0.001	0.83856
37	Monomethylphosphate	0.030041	<0.001	<0.001
38	myo-inositol	0.8707	<0.001	0.58375
39	myo-Inositol-1-phosphate	0.016839	<0.001	0.0026256
40	Nonadecanoic acid	0.038924	<0.001	0.71609
41	Octadecanoic acid	0.78527	<0.001	0.0010445
42	O-Methyl-inositol	0.86761	<0.001	0.13945
43	Ornithine	0.0090023	<0.001	0.782
44	S-methyl-Cysteine	0.0098506	<0.001	0.10304
45	Tetradecanoic acid	0.72261	<0.001	0.0043087
46	Threitol	0.054555	<0.001	0.96005
47	Tryptophan	0.024835	<0.001	0.40462
48	Tyrosine	0.0093868	<0.001	0.085417
1 P < 0.05 represent significant difference.

## Sheet: S4 Differential metabolite (0)
Significantly altered metabolites in the serum of pigs of the sodium butyrate (SB) group compared with the control (Con) group at 0 min.
NO.	Metabolites	FC1	FDR2	VIP3
1	Guanine	0.06	0.014	1.37
2	a-ketoglutaric acid	0.22	0.006	1.47
3	Citric acid	0.23	0.012	1.39
4	Glycerol-3-phosphate	0.31	0.012	1.4
5	myo-Inositol-1-phosphate	0.31	0.038	1.18
6	Hypoxanthine	0.32	0.003	1.56
7	Asparagine	0.33	0.014	1.36
8	Galactose	0.4	0.061	1.06
9	Glutamine	0.41	0.017	1.33
10	Oxalic acid	0.44	0.001	1.64
11	Malic acid	0.53	0.059	1.07
12	Heptanoic acid	0.54	0.021	1.3
13	Glutamic acid	0.56	0.067	1.03
14	Phenylalanine	0.57	0.076	1
15	Tyrosine	0.59	0.041	1.17
16	Monomethylphosphate	0.6	0.025	1.26
17	2-amino-Butyric acid	0.6	0.059	1.08
18	Methionine	0.61	0.048	1.13
19	Ethanolamine	0.65	0.059	1.07
20	1-Monohexadecanoylglycerol	0.66	0.025	1.26
1 FC = fold change for the concentration of metabolites derived from SB group compared with Con group. 2 FDR = false discovery rate with a threshold of 0.1. 3 VIP = variable importance projection. This value was obtained from PLS-DA model with a threshold of 1.0.

## Sheet: S5 Differential metabolite (30)
Significantly altered metabolites in the serum of pigs of the sodium butyrate (SB) group compared with the control (Con) group at 30 min.
NO.	Metabolites	FC1	FDR2	VIP3
1	Uracil	0.42	0.05	1.22
2	Lysine	0.52	0.082	1.05
3	Inosine	0.54	0.035	1.34
4	Glyceric acid	0.54	0.043	1.28
5	Cystine	0.55	0.029	1.47
6	Asparagine	0.56	0.033	1.36
7	Phenylalanine	0.56	0.096	1.01
8	Glutamic acid	0.56	0.096	1.01
9	Nonanoic acid	0.59	0.045	1.25
10	Fructose	0.59	0.062	1.13
11	Methionine	0.6	0.035	1.31
12	Ethanolamine	0.62	0.066	1.11
13	Tetronic acid	0.64	0.055	1.18
14	Tyrosine	0.65	0.055	1.18
15	2-amino-Butyric acid	0.66	0.05	1.2
16	Glutamine	0.66	0.076	1.08
17	Sucrose	0.66	0.095	1.02
1 FC = fold change for the concentration of metabolites derived from SB group compared with Con group. 2 FDR = false discovery rate with a threshold of 0.1. 3 VIP = variable importance projection. This value was obtained from PLS-DA model with a threshold of 1.0.

## Sheet: S6 Differential metabolite (60)
Significantly altered metabolites in the serum of pigs of the sodium butyrate (SB) group compared with the control (Con) group at 60 min
NO.	Metabolites	FC1	FDR2	VIP3
1	Inosine	0.38	0.047	1.41
2	5-Hydroxytryptamine	0.47	0.048	1.32
3	Cystine	0.48	0.026	1.7
4	Lysine	0.53	0.052	1.29
5	Methionine	0.63	0.037	1.58
6	Asparagine	0.64	0.047	1.41
7	Tyrosine	0.66	0.065	1.24
1 FC = fold change for the concentration of metabolites derived from SB group compared with Con group. 2 FDR = false discovery rate with a threshold of 0.1. 3 VIP = variable importance projection. This value was obtained from PLS-DA model with a threshold of 1.0.

## Sheet: S7Differential metabolite (120)
Significantly altered metabolites in the serum of pigs of the sodium butyrate (SB) group compared with the control (Con) group at 120 min
NO.	Metabolites	FC1	FDR2	VIP3
1	Inosine	0.36	0.065	1.34
2	Cystine	0.47	0.036	1.6
3	Lysine	0.6	0.065	1.2
4	Tyrosine	0.62	0.065	1.35
5	Oxalic acid	0.62	0.065	1.34
6	Citric acid	0.64	0.065	1.3
7	Glutamine	0.64	0.065	1.27
8	Methionine	0.66	0.065	1.31
1 FC = fold change for the concentration of metabolites derived from SB group compared with Con group. 2 FDR = false discovery rate with a threshold of 0.1. 3 VIP = variable importance projection. This value was obtained from PLS-DA model with a threshold of 1.0.
